# Supplementary material for: Effect of Tricarboxylic Acids on the Formation of Hydrogels with Melem or Melamine: Morphological, Structural and Rheological Investigations
Source: Gels. 2022 Jan 10;8(1):51. doi: 10.3390/gels8010051 (PMC8774776; doi:10.3390/gels8010051)
Supplement: Supplementary file 1 [file gels-08-00051-s001.zip]

Archive with 1 entries (1 files):
- gels-1508750-supplementary.pdf
